# Supplementary material for: Association between football training experience and attentional networks in boys aged 7–11 years: a cross-sectional study
Source: Front Public Health. 2026 Jun 17;14:1839375. doi: 10.3389/fpubh.2026.1839375 (PMC13319026; doi:10.3389/fpubh.2026.1839375)
Supplement: Supplementary file 1 [file Data_Sheet_1.xlsx]

## Sheet: Sheet1
Subject	Group 1=football, 2=control	Age	Height (cm)	Weight (kg)	Grade	Training years	Reaction times（ms）												Accuracy rates
							No cue（Congruent）	No cue（Incongruent）	No cue（Neural）	Central cue（Congruent）	Central cue（Incongruent）	Central cue（Neural）	Double cue（Congruent）	Double cue（Incongruent）	Double cue（Neural）	Spatial cue（Congruent）	Spatial cue（Incongruent）	Spatialcue（Neural）	No cue（Congruent）	No cue（Incongruent）	No cue（Neural）	Central cue（Congruent）	Central cue（Incongruent）	Central cue（Neural）	Double cue（Congruent）	Double cue（Incongruent）	Double cue（Neural）	Spatial cue（Congruent）	Spatial cue（Incongruent）	Spatialcue（Neural）
101	1	10	1.365	34.8	3	3	540.63	620.53	607.4	479.31	643.38	510	555.63	630.86	549	473.75	592.19	507.88	1	0.94	0.94	1	1	1	1	0.88	1	1	1	1
102	1	10	1.365	38	3	2.5	660.38	725.63	599.75	563.44	669.67	524.8	555.75	671.27	545.75	569.5	654.27	550.8	1	1	1	1	0.75	1	1	0.94	1	1	0.94	0.94
103	1	8	1.325	35.25	3	3	625.5	684.6	579	572.06	704.38	609.4	588.19	696.67	535.56	574.88	644	595	1	0.94	1	1	1	0.94	1	0.94	1	1	0.94	1
104	1	10	1.41	35	4	3	752.56	777.31	643.69	629.53	780.27	625.38	609.88	740.29	604.31	541.63	705.13	511	1	0.81	1	0.94	0.94	1	1	0.88	1	1	0.94	0.94
105	1	9	1.365	35	3	2	677.44	766.21	647.69	635.5	711.5	570.75	648.56	796.33	634.13	586.5	670.86	527.5	1	0.88	1	1	1	1	1	0.94	1	1	0.88	1
106	1	11	1.53	46.65	5	3.5	513.94	553.88	509.63	458.06	541.4	490	477.94	554	461.25	430.47	505.29	440.69	1	1	1	1	0.94	1	1	0.88	1	0.94	0.88	1
107	1	9	1.435	44.5	4	3	527.44	661.06	601.19	527.63	709.94	557	542.88	696.75	507.13	503.63	635.5	495.75	1	1	1	1	1	1	1	1	1	1	1	1
108	1	11	1.61	73.15	5	3	572.94	678.25	574.25	534	633	553.56	546.5	629.69	556	508.06	596.73	506.5	1	1	1	1	0.88	1	1	1	1	1	0.94	1
109	1	10	1.505	43.25	5	3	518.06	605.6	512.69	491.69	614.27	511.88	520.88	659.56	465.5	436.38	510.38	441.56	1	0.94	1	1	0.94	1	1	1	1	1	1	1
110	1	9	1.4	32.45	4	3	656.94	649.69	562	543.25	576.88	502.63	530	582.69	506.2	575.56	572.5	521.25	1	1	1	1	1	1	1	1	0.94	1	1	1
111	1	10	1.435	35.4	5	3.5	469	587.92	492.56	448.94	566.08	473.94	472.2	585.38	454.06	408.56	471.4	393.31	1	0.81	1	1	0.81	1	0.94	0.81	1	1	0.94	1
112	1	9	1.4	34.95	4	2.5	625.31	678	656.75	563.27	646.38	614.13	591.4	655.8	605.67	524.93	569.56	509.38	1	1	1	0.94	1	1	0.94	0.94	0.94	0.94	1	1
113	1	9	1.42	40.35	3	3	535.47	594.47	550.69	495.44	638	457.47	504.93	619.73	517.93	400.4	497.5	432.07	0.94	0.94	1	1	0.88	0.94	0.94	0.94	0.94	0.94	1	0.94
114	1	10	1.395	38.3	5	3	529.88	641.63	542.88	514.44	584.53	464.06	494.56	643.07	478.13	420.75	547.38	415.56	1	1	1	1	0.94	1	1	0.88	1	1	1	1
115	1	8	1.26	28.7	2	2	737.47	886.69	750.25	772.75	823	726.88	718	853.93	687.73	676.94	814	644.53	1	1	1	1	1	1	1	0.94	1	1	1	1
116	1	9	1.37	41.4	4	3	662.81	774.93	644.88	625.56	725.4	590.81	666.25	788.13	621.06	688.31	776.73	602.07	1	0.88	1	1	0.94	1	1	1	1	1	0.94	0.94
117	1	7	1.295	33.95	2	1	781.06	928.56	768.5	778	983.73	756.5	771.88	931.5	680.19	727.94	797.75	646.69	1	1	1	1	0.94	1	1	1	1	1	1	1
118	1	9	1.585	54.5	5	3	521.46	597	521.07	465.14	553.33	438.29	497.15	487.64	473.38	418.87	426.47	388.19	0.81	0.69	0.88	0.88	0.75	0.88	0.81	0.69	0.81	0.94	0.94	1
119	1	8	1.395	35.65	3	2	800	852.2	767.31	659.4	815	673.56	769.94	798.75	664.56	645.06	800.94	633.81	1	0.94	1	0.94	0.94	1	1	1	1	1	1	1
120	1	7	1.28	33.75	2	2	757.27	842.38	673.75	715.6	769.38	667.27	745.13	774.29	677.56	610.07	660.56	635.2	0.94	1	1	0.94	1	1	1	0.88	1	0.94	1	0.94
121	1	10	1.375	39.4	5	4	542.44	609.31	527.31	459.5	567.31	452.94	486.94	670.79	452.69	413.19	536.5	410.88	1	1	1	1	0.81	1	1	0.88	1	1	1	1
122	1	8	1.3	31	2	1	685.69	768.4	654.63	634.31	781.38	614.63	632.44	756	618.19	541.31	678.8	597.19	1	0.94	1	1	0.81	1	1	1	1	1	0.94	1
123	1	8	1.285	31.95	3	2	675.69	708	661.43	645	804.92	606.87	631.25	793.63	645.07	606.38	656	711.33	1	0.94	0.88	0.94	0.81	0.94	1	1	0.94	1	0.81	0.94
124	1	8	1.305	31.05	3	2.5	689.31	756.13	792.56	605.94	779.93	678.63	650.07	817.94	654.5	692.63	719.88	696.75	1	1	1	1	0.94	1	0.94	1	1	1	1	1
125	1	7	1.31	25.85	2	1	595.44	689.94	569.4	615.81	683.36	576.67	609	661.07	588.63	572.56	614.5	577.94	1	1	0.94	1	0.88	1	1	1	1	1	1	1
126	1	9	1.355	37.2	3	3	655.67	746.73	700.13	628.88	736.57	602.53	647.38	715.88	630.25	531.94	627.31	540.31	1	0.94	1	1	0.88	0.94	1	1	1	1	1	1
127	1	8	1.33	34.2	2	1	854.69	853.25	766.25	766.5	764	753.27	797.38	774	693.93	866.5	753.57	856.44	1	1	1	0.88	0.88	0.94	1	0.75	0.94	1	0.88	1
128	1	9	1.435	37.15	3	2	644.31	815.63	684.19	662.94	754.8	632.13	663.73	744.06	670.31	581	742.06	592	1	1	1	1	0.94	1	0.94	1	1	1	1	1
129	1	7	1.26	29.55	2	1	754.19	943.67	728.38	680.57	775.93	734.86	718.29	854.33	703.8	626.69	722.9	764.46	1	0.75	0.81	0.88	0.94	0.88	0.88	0.94	0.94	1	0.63	0.81
130	1	10	1.425	36.6	5	3.5	673.25	615.56	577.2	558.38	609.53	616.8	523.88	595.13	525.63	476.25	524.27	465	1	1	0.94	1	0.94	0.94	1	1	1	1	0.94	1
131	1	10	1.35	37.05	4	3	629.19	666.38	665.88	526.75	736.46	571.06	570.25	661.42	558.88	516.75	551.73	491.63	1	1	1	1	0.81	1	1	0.75	1	1	0.94	1
132	1	10	1.49	43.6	5	3	669.63	755.38	673.19	660.38	685.93	593.56	599.44	721.33	633.94	545.19	629.13	607.38	1	1	1	1	0.94	1	1	0.94	1	1	1	1
133	1	7	1.325	35	2	1	729	810.73	803.47	711.31	848.57	667.88	624.13	798.63	677.25	640.4	754.07	593.07	0.94	0.94	0.94	1	0.88	1	1	1	1	0.94	0.94	1
134	1	11	1.525	48.2	5	3.5	598.69	678.94	641.25	571.94	682.6	652.43	573.88	683.38	536.94	578.75	695.2	600.88	1	1	1	1	0.94	0.88	1	1	1	1	0.94	1
135	1	11	1.465	40.65	5	3	492.25	613.27	493.6	534.31	598.53	489	506.53	603.88	489.75	475.94	567.43	468.06	1	0.94	0.94	1	0.94	0.94	0.94	1	1	1	0.88	1
136	1	9	1.5	50	4	3	664.63	732.29	584.62	622.33	698.2	593.19	539.88	731.86	578.94	571.13	608.87	488.79	1	0.88	0.81	0.94	0.63	1	1	0.88	1	1	0.94	0.88
137	1	9	1.395	38.5	4	3	768.81	753.69	682.25	606.63	673.27	585.38	587.75	691	609.13	538.44	687	522.06	1	1	1	1	0.94	1	1	1	1	1	1	1
138	1	8	1.36	36.9	3	2	608.31	652.6	611.13	516.5	700.75	643.4	541.69	664.54	566.47	548.07	668.07	554.31	1	0.94	0.94	0.94	0.75	0.94	1	0.81	0.94	0.94	0.94	1
139	1	8	1.35	32.8	2	1	667.5	841.5	702.06	700.63	858.8	666.07	654	819.67	582	658.19	802.67	619.38	1	1	1	1	0.94	1	1	0.94	1	1	0.94	1
140	1	8	1.35	38	3	2	526.48	808.17	629.92	624.26	779.86	664.29	622.88	726.09	559	692.13	661.09	603.61	1	0.88	0.88	1	0.9	1	0.88	1	0.88	0.94	0.81	0.94
141	1	10	1.4	40	4	3	758.79	756.38	700.25	762.29	799.67	745.96	739.46	768.92	733.46	739.33	802.58	734.17	0.94	0.94	0.88	0.94	0.83	0.88	0.88	1	1	0.88	0.94	0.88
142	1	11	1.45	42	5	4	766.88	850.92	791.5	867.42	900.92	708.13	770.77	813.87	796.83	761.54	788.75	664.63	1	0.75	1	1	0.88	1	1	0.81	1	1	0.81	1
143	1	9	1.41	41	4	3	847.96	899.88	782.25	801.54	909.67	846.58	821.96	871.17	728.25	835.87	892.83	814.83	1	0.81	0.94	1	0.83	1	0.94	0.75	1	1	0.81	0.94
144	1	11	1.47	43	5	4	925.29	1035.38	867.71	861.42	977.25	858.04	820.96	947.26	862.42	860.13	929.29	796.88	1	0.75	1	1	0.75	1	1	0.75	1	1	0.81	1
145	1	10	1.39	37	4	3	794.88	843.22	750.38	752.46	762.09	764.92	751.58	756.75	736.92	680.75	783.42	763.08	1	0.81	1	0.94	0.87	0.94	0.94	0.88	0.94	0.94	0.81	0.94
146	1	9	1.41	43.5	4	2	746.44	875.69	747.38	745.36	843.31	754.44	712.69	815.73	678.4	705.5	775.13	714.6	1	1	1	0.88	1	1	1	0.94	0.94	1	1	0.94
147	1	10	1.43	50	4	3	675.81	726.75	589.75	571.44	733.4	546.25	551.25	691.54	541.8	591.56	606.25	510.56	1	1	1	1	0.94	1	1	0.81	1	1	1	1
201	2	11	1.49	40.35	5	0	640.47	754.94	635.94	741.75	630.93	610.31	656	773.07	692.88	549.19	635.47	531.75	0.94	1	1	1	0.94	1	1	0.94	1	1	1	1
202	2	11	1.62	53.55	5	0	610.93	717.93	637.56	576.69	742.07	592.47	580.63	661.85	671.38	557	706.93	546.19	1	0.94	1	1	0.94	0.94	1	0.81	1	1	0.94	1
203	2	10	1.375	38	4	0	610.5	630.47	566.31	622.69	599.06	539.94	544.88	619.5	558.75	529.73	593.8	528.69	1	0.94	0.81	1	1	1	1	1	1	1	1	1
204	2	7	1.34	33.85	3	0	672.63	712.06	640.19	559.88	711.73	547.13	570.63	646.67	611.44	530.5	623.19	497.06	1	1	1	1	0.94	1	1	0.75	1	1	1	1
205	2	8	1.365	28.77	3	0	629.19	777.79	611.13	567.56	635.27	569.31	584.94	689.73	641.56	535.88	611.06	498.25	1	0.88	1	1	0.94	1	1	0.94	1	1	1	1
206	2	8	1.5	29.55	4	0	643.88	717.77	646.79	603.4	714.46	655.21	616	715.42	527	574.25	705.85	630.69	1	0.81	0.88	0.94	0.81	0.88	1	0.75	1	1	0.81	1
207	2	10	1.43	35.15	5	0	615.38	642.71	548.5	532.63	636.73	521.81	526.94	689.5	553.38	488.73	549.93	478.53	1	0.94	1	1	0.94	1	1	1	1	1	1	0.94
208	2	9	1.45	37.32	4	0	631.69	723.27	606.75	595.25	713.87	569.56	587.07	680.13	549.25	517.81	694.6	512.63	1	0.94	1	1	0.94	1	0.94	1	1	1	0.94	1
209	2	10	1.465	47.65	5	0	582.63	726.75	565.2	559	664.81	585.88	601.31	682.19	558.8	534.19	703.88	529.25	1	1	1	1	1	1	1	1	1	1	1	1
210	2	9	1.39	34.5	4	0	633.06	643.67	611.56	607.07	640.31	584.13	616.06	693.08	594.56	611.67	675.64	566.81	1	1	1	0.94	0.81	1	1	0.75	1	0.94	0.88	1
211	2	9	1.39	29.92	3	0	578.13	678	598.93	546.73	711.15	545.5	604.33	686.29	612.75	521.81	715.79	606.56	1	1	0.94	1	0.81	0.88	1	0.88	1	1	0.88	1
212	2	7	1.34	34.05	2	0	835.38	957.8	767.53	713.56	828.27	756.44	749.88	946.29	777.88	728.19	883.53	716.06	1	0.94	0.94	1	0.94	1	1	0.88	1	1	0.94	1
213	2	11	1.4	32.8	5	0	635.69	702.14	594.63	559.13	754.53	595.44	597	729.15	566.81	533.81	746.93	503	1	0.88	1	1	0.94	1	0.94	0.81	1	1	0.94	1
214	2	8	1.37	28.22	3	0	685.88	698.69	591	594.88	679.43	536.5	601.06	691.44	543.06	484	618.53	513.31	1	1	1	1	0.94	1	1	1	1	1	0.94	1
215	2	8	1.215	21.5	2	0	622.25	723.08	604.8	573.81	696.62	621.94	579.81	656.81	580.44	528.31	603.62	597.56	1	0.81	0.94	1	0.81	1	1	1	1	1	0.81	1
216	2	8	1.37	41.15	3	0	737.44	811.73	702.38	654.07	777.79	603.2	700.5	758.87	658	571.81	655.5	570.33	1	0.94	1	0.88	0.88	0.94	1	0.94	1	1	1	1
217	2	8	1.345	35.27	3	0	668.69	899.23	682.06	762.25	781.38	643.73	649.31	802.73	724.31	661.53	679.4	650.73	0.88	0.81	1	1	0.81	0.94	1	0.94	1	1	1	1
218	2	7	1.43	44.45	3	0	639.67	691.75	655.63	585.19	794.88	581.25	545.5	720.47	575.25	509.38	635.6	500.5	0.94	0.75	1	1	1	1	1	0.94	1	1	0.94	0.88
219	2	10	1.56	54.4	5	0	606.13	690.88	606.94	576	679.75	543.13	589.88	667.19	544.31	560.94	654.67	566.06	1	1	1	1	1	1	1	1	1	1	0.94	1
220	2	7	1.365	43.95	2	0	674.88	868	676.5	554.44	814.5	599.38	628.63	779.86	610.63	609.25	716.47	604.47	1	1	1	1	0.88	1	1	0.88	1	1	0.94	0.94
221	2	9	1.346	32	4	0	1126.82	1307.44	1217.11	1130.07	1211	1132.75	1188.82	1292.75	1210.78	981.07	1320	1043.27	0.69	0.56	0.56	0.88	0.56	0.75	0.69	0.5	0.5	0.88	0.5	0.69
222	2	9	1.325	30.5	4	0	669.31	778.4	609.81	665.63	749.85	546.19	606.5	825.69	656.73	615.27	696.73	581.94	1	0.94	1	1	0.88	1	1	1	0.94	1	0.94	1
223	2	9	1.415	35.1	4	0	743.81	758.93	600.67	716.5	709.38	645.5	674.5	761.4	696.69	559.69	699.07	623.93	1	0.88	0.94	1	1	1	1	0.94	1	1	0.94	0.94
224	2	7	1.23	27.75	2	0	749.06	833.56	636.47	720.56	798.86	682.31	677.94	845.5	686.19	658.19	767.4	645.69	1	1	0.94	1	0.94	1	1	0.88	1	1	0.94	1
225	2	9	1.405	40	4	0	783.56	689.93	619.69	581.75	874.31	649.5	639.63	779.75	615.25	553.13	684.25	618.13	1	0.94	1	1	1	1	1	1	1	1	1	1
226	2	8	1.295	23.52	3	0	683.94	805.73	687.88	658.06	718.06	646.88	652	764	651.19	565.94	657.81	599.56	1	1	1	1	1	1	1	1	1	1	1	1
227	2	9	1.375	30.5	4	0	683.19	742.69	684.56	600.69	738.73	598.38	627	808.64	602.81	630.88	743.07	679.56	1	1	1	1	0.94	1	1	0.88	1	1	0.94	1
228	2	7	1.3	26.7	2	0	818.31	943.07	869.71	860.75	915.13	761.63	807.63	959.4	756.4	853.06	884.19	823.27	1	0.94	0.88	1	0.94	1	1	0.94	0.94	1	1	0.94
229	2	9	1.445	43	4	0	704	895.06	742.31	651.56	878.06	662.75	668.75	909.06	643.69	696.69	1002.75	632.93	1	1	1	1	1	1	1	1	1	1	1	0.94
230	2	10	1.53	48.6	5	0	657.69	712.4	594.73	615.19	739.31	627.19	634.88	688.93	639.56	573.5	638.88	595.43	1	0.94	0.94	1	1	1	1	0.94	1	1	1	0.94
231	2	8	1.325	28.22	3	0	679.38	819.63	653.88	650.31	750.31	595.94	729.13	749.19	661.44	574.06	731.56	604.19	1	1	1	1	1	1	0.94	1	1	1	1	1
232	2	8	1.385	38.37	3	0	559.06	629.5	553.87	549.31	616.54	523.13	549.38	615	514.5	487.06	598.57	504.4	1	0.88	0.94	1	0.81	0.94	1	0.88	0.94	1	0.88	0.94
233	2	7	1.27	22.15	2	0	688.69	881.75	716.27	739.81	806.75	801.77	708.44	743.06	711.19	696.81	710.69	717.57	1	1	0.94	1	1	0.81	1	1	1	1	1	0.88
234	2	8	1.355	29.55	2	0	832.25	966.8	820.44	842.44	858.94	834.27	792.25	958	816.88	729.06	830.25	701.81	1	0.94	1	1	1	0.94	1	0.94	1	1	1	1
235	2	7	1.27	26.05	2	0	684.67	771.14	666.87	669.06	722.83	623.79	611.25	739.36	598.21	624.33	791.13	657.25	0.94	0.94	0.94	1	0.75	0.88	1	0.69	0.88	0.94	1	1
236	2	10	1.575	64.1	5	0	585.69	730.29	606.06	603.5	768.75	585	560.25	707.69	587.13	522.06	737.5	564.75	1	0.88	1	1	1	1	1	1	1	1	1	1
237	2	8	1.415	45.17	3	0	607.44	706.87	656.63	576.73	768.8	638.5	608.81	741.21	623.56	559.63	623.13	559.69	1	0.94	1	1	0.94	1	1	0.88	1	1	0.94	1
238	2	10	1.54	60.25	5	0	626.73	778.36	610.21	561.88	678.33	585.33	631.69	701.8	574.13	558.44	691.29	540.19	0.94	0.88	0.88	1	0.75	0.94	1	0.94	1	1	0.88	1
239	2	9	1.48	51.22	3	0	730.19	817.88	754.2	652.19	816.8	712.47	734.88	895.6	689.4	708.13	797.56	711.31	1	1	0.94	1	0.94	0.94	1	0.94	0.94	0.94	1	1
240	2	8	1.39	43.95	3	0	724.13	853.5	708.27	608.75	827	628.31	637.69	780.07	725.94	610.4	763.6	584.63	0.94	0.75	1	1	0.94	1	1	0.94	1	0.94	0.94	1
241	2	11	1.44	53.9	5	0	590.75	719.06	617.81	551.19	711.29	540.44	523	663.69	548.63	511	652.33	525.81	1	1	1	1	0.88	1	1	0.81	1	1	0.94	1
242	2	7	1.29	33	2	0	795.69	930.31	794.87	791.56	920.69	836.47	860.25	963.53	798.25	781.69	870.38	815.5	1	1	1	1	1	0.94	1	0.94	1	1	1	1
243	2	10	1.508	56.5	4	0	687.63	604.2	591.13	575.13	725.06	542.81	532.38	711.25	595.69	513.56	592.6	511.63	1	0.94	1	1	1	1	1	1	1	1	0.94	1
244	2	10	1.595	80.15	5	0	484.47	639.07	552	570.4	672.67	481.5	452.44	679.67	468.86	478.07	566.25	481.44	1	0.94	1	0.94	0.75	1	1	0.94	0.88	0.88	0.75	1
245	2	11	1.545	60.45	5	0	560.19	624.13	631.25	572.19	664.2	536.5	538.2	626	548.25	499.69	586.88	477.44	1	1	1	1	0.94	1	0.94	1	1	1	1	1
246	2	11	1.56	67.2	5	0	698.56	731.8	620.29	559.8	759	604.81	608.5	756.53	597.93	547.88	646.31	594.94	1	0.63	0.88	0.94	0.75	1	1	0.94	0.94	1	1	1
247	2	8	1.445	42.07	4	0	575.47	590.08	558.19	552.38	629.81	565.06	521.67	675.53	526.56	503.8	573.73	530.44	0.94	0.81	1	1	1	1	0.94	0.94	1	1	0.94	1
